# Supplementary material for: Elevated Adsorption of Lead and Arsenic over Silver Nanoparticles Deposited on Poly(amidoamine) Grafted Carbon Nanotubes
Source: Nanomaterials (Basel). 2022 Nov 1;12(21):3852. doi: 10.3390/nano12213852 (PMC9654323; doi:10.3390/nano12213852)
Supplement: Supplementary file 1 [file nanomaterials-12-03852-s001.zip]

Archive with 1 entries (1 files):
- nanomaterials-1960567-Supplementary.pdf
